# Supplementary material for: Absence of lower genital tract lesions among women of reproductive age infected with Schistosoma mansoni: A cross-sectional study using a colposcope in Western Kenya
Source: PLoS Negl Trop Dis. 2022 Jul 8;16(7):e0010473. doi: 10.1371/journal.pntd.0010473 (PMC9299320; doi:10.1371/journal.pntd.0010473)
Supplement: S1 Table — (XLSX) [file pntd.0010473.s001.xlsx]

## Sheet: MansoniFGS_P2C
ID_mansoni	excluded	No_children	FIRSTMENSES	Abdominalpain	DISCOMFORTDuringmensesovulation	Genitalitch	Vaginaldisch	Bloody_disch	Hormon_cont	Menstr_irreg	Postcoit	Child_far	MAINWATERSOURCE	CONTACTWITHVICTORIA	DIST_H2O	Freq_week	MAIN_income	Subcounty	Riv	Myoma	candida	polyp	warts	Petechieae	Dilated	hsv	TVclass	GSP	HSYP	ABV	CB	VDS	GUD	PID	Pap	Inv_date	YOB	POSTMENO_1	TOTALMANSONIEGGS	MANSONISTATUS	MEANEPG24	Mansoni_cate	Dx
1166	0	6	12	1	1	0	0	0	1	1	0	0	1	1	60	42	4	2	1	0	0	0	0	0	0	0	0	0	0	0	0	0	0	0	1	2015-12-08	1965	2007					normal
1164	0	2	12	0	0	0	0	0	1	1	0	0	1	1	180	21	3	2	1	0	0	0	0	0	0	0	0	0	0	0	1	0	0	0	1	2015-12-08	1993	99	13	1	52	1	normal
1163	0	1	15	0	0	0	0	0	99	0	0	0	1	1	300	7	3	2	1	0	0	0	0	0	0	0	0	0	0	0	0	0	0	0	1	2015-12-08	1997	99	10	1	40	1	normal
1162	0	8	15	1	1	1	0	1	1	1	1	0	1	1	150	14	1	2	1	0	0	0	0	1	0	0	0	0	0	1	0	0	0	1	1	2015-12-08	1968	99	15	1	90	1	vessels
1161	0	4	15	0	0	0	0	0	1	1	0	0	1	1	700	7	4	2	1	0	0	0	0	0	0	0	0	0	0	1	0	0	0	0	1	2005-12-04	1979	99	184	1	1104	3	vessels
1160	0	1	15	0	0	0	0	0	99	0	0	0	1	1	160	14	4	2	1	0	0	0	0	0	0	0	0	0	0	0	0	0	0	0	0	2015-12-07	1961	2000	23	1	92	1	could not visualise cervix, anteroverted
1159	0	2	15	0	0	0	0	0	1	1	0	0	1	1	60	7	1	2	0	0	0	0	0	1	0	0	0	0	0	1	0	0	0	0	1	2005-12-04	1997	99	19	1	114	2	vessels
1158	0	5	15	0	0	0	0	0	99	0	0	1	1	1	100	21	4	2	1	0	0	0	1	0	0	0	0	0	0	0	0	0	0	0	1	2015-12-07	1985	99	55	1	220	2	HPV, normal
1157	0	6	15	1	1	1	0	0	1	1	0	0	1	1	60	56	2	2	0	0	0	0	0	0	0	0	1	0	0	0	0	0	0	0	1	2015-12-07	1969	2013	77	1	308	2	TV, spotted
1156	0	3	16	0	0	0	0	0	99	0	0	1	1	1	60	7	1	2	1	0	0	0	0	0	0	0	0	0	0	0	0	0	0	0	1	2015-12-08	1979	99	37	1	148	2	normal
1155	0	3	14	1	1	0	0	0	1	0	0	0	3	1	280	7	2	2	1	0	0	0	0	0	0	0	0	0	0	1	0	0	0	0	1	2015-12-08	1991	99	29	1	116	2	vessels
1154	0	3	10	1	1	0	0	0	99	0	0	0	1	1	400	7	3	2	1	0	0	0	0	0	0	0	0	0	0	0	0	0	0	0	1	2015-12-08	1991	99	113	1	452	3	normal
1153	0	10	14	1	1	1	1	0	99	1	0	1	1	1	400	7	2	2	1	1	0	0	0	0	1	0	0	0	0	0	0	0	0	0	1	2015-12-08	1965	99	33	1	132	2	vessels
1152	0	5	15	1	1	0	0	0	1	1	0	1	1	1	1000	35	4	2	1	0	0	0	0	1	0	0	0	0	0	0	1	0	1	0	1	2015-12-08	1962	2014	15	1	60	1	normal, GUD
1151	0	2	11	1	1	1	0	0	99	0	1	0	1	1	2000	2	4	2	0	0	0	0	0	0	0	0	0	0	0	0	0	0	0	0	1	2015-12-03	1992	99	29	1	174	2	Acetopositive, PID, candida
1150	0	3	14	1	1	1	0	0	1	1	0	0	1	1	50	7	1	2	0	0	0	0	0	0	0	0	0	0	0	0	0	0	0	0	1	2005-12-04	1992	99	144	1	864	3	normal
1149	0	1	20	1	1	0	0	0	99	0	0	0	1	1	200	42	3	2	0	0	0	0	0	0	0	0	0	0	0	1	0	0	0	1	1	2015-12-03	1986	99	80	1	480	3	pid
1148	1	7	15	0	0	0	0	0	99	0	0	0	1	1	100	7	1	2	1	0	0	0	0	99	99	0	0	99	99	99	99	0	99	0	0	2015-12-03	1948	2013	13	1	52	1
1147	0	1	14	0	1	0	0	1	1	1	1	0	1	1	100	9999	4	2	1	0	0	0	0	0	0	0	0	0	0	1	1	0	0	0	1	2005-12-04	1993	99	36	1	144	2	vessels
1146	0	3	16	1	1	0	0	0	1	1	0	0	1	1	50	7	1	2	1	0	0	0	0	0	0	0	1	0	0	1	0	0	0	0	1	2015-12-03	1987	99	140	1	560	3	FGS
1145	0	3	17	1	1	0	0	0	1	1	0	0	1	1	250	7	1	2	0	0	0	0	0	0	0	0	0	0	0	1	0	0	0	0	1	2005-12-04	1984	99	0	0	0	1	normal
1144	0	2	18	1	1	1	0	1	1	1	1	0	1	1	400	21	4	2	1	0	0	0	0	0	0	0	0	0	0	0	0	0	0	0	1	2015-12-03	1993	99	61	1	244	2	normal
1142	0	6	15	0	0	0	0	0	99	0	0	0	1	1	300	35	4	2	1	0	0	0	0	0	0	0	0	0	0	0	0	0	0	0	1	2015-12-03	1985	99	32	1	128	2	normal
1141	0	1	13	0	0	0	0	0	99	1	0	0	1	1	1000	7	1	2	1	0	0	0	0	1	0	0	0	0	0	0	0	0	0	0	1	2015-12-03	1959	99	28	1	112	2	post menopausal
1140	0	3	18	0	0	0	0	0	1	1	0	0	1	1	100	14	1	2	1	0	0	0	0	0	0	0	0	0	0	0	0	0	0	0	1	2005-12-04	1991	99	0	0	0	1	normal
1139	0	5	15	1	1	0	0	0	99	0	0	0	1	1	400	7	3	2	1	0	0	0	0	0	0	0	0	0	0	1	0	0	0	0	1	2015-12-03	1986	99	28	1	112	2	FGS
1138	0	2	15	1	1	0	0	0	99	0	0	0	1	1	300	28	4	2	1	0	0	0	0	0	0	0	0	0	0	0	0	0	0	1	1	2015-12-03	1978	99	60	1	360	2	pid, arv
1137	0	3	15	1	1	0	0	0	1	1	0	1	1	1	400	1	3	2	1	0	0	0	0	0	0	0	0	0	0	0	0	0	0	1	1	2015-12-08	1965	2014	2	1	12	1	normal
1136	0	5	14	0	0	0	0	0	1	1	0	0	1	1	100	2	4	2	0	0	0	0	0	0	0	0	0	0	0	1	1	0	0	0	1	2015-12-08	1968	99	13	1	78	1	vessels
1135	0	2	15	0	1	1	0	0	1	1	0	0	1	1	40	35	4	2	1	0	1	0	0	0	0	0	0	0	0	0	0	0	0	0	1	2015-12-08	1986	99	1	1	4	1	candidiasis
1134	0	2	14	0	0	0	0	0	1	1	0	0	1	1	400	14	3	2	1	0	0	0	0	0	0	0	0	0	0	1	0	0	0	0	1	2015-12-08	1991	99	34	1	136	2	vessels
1132	0	4	10	1	1	0	0	1	1	1	1	1	1	1	100	14	1	2	1	0	0	0	0	0	0	0	0	0	0	1	1	0	0	0	1	2015-12-08	1970	99	32	1	128	2	vessels
1131	0	5	12	0	1	0	1	0	1	1	0	0	1	1	50	50	2	2	0	0	0	0	0	0	0	0	0	0	0	1	0	1	0	0	1	2015-12-08	1978	99	38	1	152	2	vessels
1130	0	4	99	1	1	0	0	0	1	1	0	0	1	1	9999	14	4	2	1	0	0	0	0	0	0	0	0	0	0	1	0	0	0	0	1	2015-12-08	1969	99	2	1	12	1	vessels
1129	0	6	14	1	1	0	0	0	99	0	1	0	1	1	100	7	1	2	1	0	0	0	0	0	0	0	0	0	0	0	0	0	0	0	1	2015-12-08	1979	99	24	1	96	1	normal
1128	0	3	13	0	0	0	0	0	1	1	1	0	1	1	180	6	1	2	1	0	0	0	0	0	0	0	0	0	0	1	1	0	0	0	1	2015-12-08	1999	99	37	1	222	2	vessels
1127	0	2	16	1	1	0	1	0	99	0	0	0	1	1	100	7	3	2	1	0	0	0	0	0	0	0	1	0	0	0	0	0	0	0	1	2015-12-08	1993	99	3	1	12	1	TV
1126	0	3	13	0	0	0	0	0	1	1	0	0	1	1	40	28	4	2	1	0	0	0	0	0	0	0	0	0	0	0	0	0	0	0	1	2015-12-08	1995	99	2	1	12	1	normal
1125	0	3	16	1	1	0	0	0	1	1	0	1	1	1	180	21	1	2	1	0	0	0	0	0	0	0	0	0	0	0	0	0	0	0	1	2015-12-08	1988	99	55	1	220	2	normal
1124	0	4	14	1	1	0	0	0	1	1	0	0	1	1	60	28	2	2	1	0	0	0	1	0	0	0	0	0	0	0	1	0	0	0	1	2015-12-08	1985	99	5	1	20	1	genital warts
1123	0	10	14	0	0	0	0	1	99	0	0	0	1	1	100	7	1	2	0	0	0	0	0	0	0	0	0	0	1	1	0	0	0	0	1	2005-12-04	1964	99	0	0	0	1	FGS
1122	0	6	18	0	0	0	0	0	1	1	0	0	1	1	100	7	4	2	1	0	0	0	0	1	0	0	0	0	0	0	0	0	0	1	1	2005-12-04	1978	99	0	0	0	1	pid
1121	0	5	7	1	1	0	0	0	1	1	0	0	1	1	60	7	4	2	1	0	0	0	0	1	0	0	0	0	1	0	0	0	0	0	1	2005-12-04	1965	1999	64	1	256	2	FGS
1120	0	5	99	1	1	1	0	0	1	1	0	0	1	1	100	21	4	2	1	0	0	0	0	1	0	0	0	0	0	1	1	0	0	0	1	2005-12-04	1973	99	45	1	180	2	vessels
1119	0	2	17	0	0	0	0	0	99	0	0	0	1	1	300	7	4	2	0	0	0	0	0	0	0	0	0	0	0	0	0	0	0	0	1	2005-12-04	1985	99	32	1	128	2	normal
1118	0	5	13	0	0	0	0	0	99	0	0	0	1	1	200	42	1	2	1	0	0	0	0	1	0	0	0	0	1	1	0	0	0	0	1	2005-12-04	1956	99	45	1	180	2	post menopausal
1117	0	2	14	0	0	0	0	0	99	0	1	0	1	1	500	7	4	2	0	0	0	0	0	0	0	0	0	0	0	0	0	0	0	0	1	2005-12-04	1988	99	15	1	60	1	normal
1116	0	7	12	0	0	0	0	0	99	0	0	0	1	1	1000	42	4	2	1	0	0	0	0	1	1	0	0	0	0	1	1	0	0	0	1	2005-12-04	1963	2013	66	1	264	2	petecchiae
1115	0	6	16	0	0	0	0	0	99	0	0	0	1	1	150	6	1	2	1	0	0	0	0	1	1	0	0	0	1	1	0	0	0	0	1	2005-12-04	1959	2014	16	1	64	1	FGS
1114	0	2	13	1	1	0	0	0	1	1	0	0	1	1	150	7	3	2	1	0	0	0	0	1	0	0	0	0	0	1	0	0	1	0	1	2005-12-04	1993	99	28	1	168	2	vessels
1113	0	7	15	0	0	0	0	0	99	0	0	0	1	1	150	7	1	2	0	0	0	0	0	1	0	0	1	0	0	0	1	0	0	0	1	2015-12-07	1960	2010	45	1	270	2	TV, mild
1112	0	4	17	0	0	0	0	0	1	1	0	0	1	1	300	7	1	2	0	0	0	1	0	0	0	0	0	0	0	0	0	0	0	0	1	2005-12-04	1984	99	42	1	168	2	ectopy, rich in nabothian cysts
1111	0	3	14	1	1	0	0	0	99	0	0	0	1	1	210	21	2	2	1	0	0	0	0	0	0	0	0	0	0	0	1	0	0	0	1	2015-12-07	1982	99	17	1	102	2	normal
1110	0	5	14	0	0	0	0	0	99	0	0	1	1	1	200	28	1	2	1	0	0	0	0	0	0	0	0	0	1	1	1	0	0	0	1	2015-12-07	1965	2002	36	1	144	2	FGS
1109	0	5	22	0	0	0	0	0	99	0	0	0	1	1	200	21	4	2	1	0	0	0	0	0	0	0	0	0	0	1	0	0	0	0	1	2015-12-07	1983	99	15	1	60	1	vessels
1108	0	5	15	0	0	0	0	0	1	1	0	0	1	1	300	28	4	2	1	0	0	0	0	0	0	0	0	0	0	0	0	0	0	0	1	2015-12-07	1984	99	62	1	248	2	normal
1107	0	7	18	0	0	0	0	0	99	0	0	0	1	1	160	14	1	2	0	0	0	0	0	1	1	0	0	0	0	0	1	0	0	0	1	2015-12-07	1965	2007	46	1	276	2	white, easil ybleeding, acetoneg
1105	0	3	14	0	0	0	0	0	1	0	0	0	1	1	200	21	1	2	1	1	0	0	0	0	0	0	0	0	0	0	1	0	0	0	1	2015-12-07	1977	99	63	1	252	2	HIV, enlarged uterus, clotting
1104	0	6	14	1	1	0	0	0	1	1	0	0	1	1	200	6	1	2	0	0	0	0	0	0	0	0	0	0	0	0	0	0	0	0	1	2015-12-07	1987	99	231	1	924	3	normal
1103	0	0	13	0	0	0	0	0	99	0	0	0	1	1	400	6	1	2	0	0	0	0	0	1	0	0	0	0	0	0	0	0	0	0	1	2015-12-07	1965	2007	81	1	324	2	Enlarged uterus to umbilcal level
1102	0	6	15	1	1	0	0	0	1	1	0	1	1	1	180	28	4	2	1	0	0	0	0	1	0	0	0	0	0	0	0	0	0	0	1	2015-12-07	1965	2013	18	1	72	1	white, easil ybleeding, acetopositive
1100	0	2	14	1	1	0	0	1	1	1	1	0	1	1	300	21	4	2	0	0	0	0	0	0	0	0	0	0	0	0	0	0	0	0	1	2005-12-04	1990	99	4	1	16	1	anterior wall HSV
1099	0	2	15	0	0	0	0	0	1	1	0	0	1	1	150	20	1	2	1	0	0	0	0	0	0	0	0	0	0	0	1	0	0	0	1	2015-12-07	1983	99	65	1	260	2	normal
1098	0	5	99	0	1	1	1	0	1	1	1	1	1	1	200	6	1	2	1	0	0	0	0	0	1	0	0	0	0	1	0	0	0	0	1	2015-12-07	1979	99	10	1	40	1	vessels
1097	0	1	15	0	0	0	0	0	1	1	0	1	1	1	250	2	1	2	1	0	0	0	0	0	1	0	0	0	1	1	0	0	0	0	1	2015-12-07	1964	2013	32	1	128	2	FGS
1096	0	7	15	0	0	0	0	0	1	1	0	0	2	0	300	9999	2	2	1	0	0	0	0	0	0	0	0	0	1	0	1	0	0	0	1	2015-12-07	1976	99	6	1	24	1	FGS
1095	0	3	13	1	1	1	0	0	1	1	1	0	1	1	250	14	3	2	1	0	0	0	0	0	0	0	0	0	0	0	0	0	0	1	1	2005-12-04	1994	99	122	1	488	3	normal
1094	0	6	15	0	1	1	0	0	0	1	0	0	1	1	200	7	1	2	1	0	0	0	0	0	0	0	1	0	0	0	0	0	0	0	1	2015-12-07	1976	99	39	1	156	2	TV
1093	0	3	14	1	1	0	0	0	99	0	1	1	1	1	2000	7	4	2	1	0	0	0	0	0	0	0	0	0	0	0	0	0	0	0	1	2015-12-08	1989	99	0	0	0	1	normal
1092	0	5	15	1	1	0	0	0	1	1	0	1	1	1	3000	7	4	2	1	1	0	0	0	0	1	0	0	0	0	0	0	0	0	0	1	2015-12-08	1967	99	3	1	18	1	vessels
1091	0	4	14	0	0	0	0	0	1	1	0	0	1	1	110	42	2	2	1	0	0	0	0	0	0	0	0	0	0	0	1	0	0	0	1	2015-12-08	1979	99	0	0	0	1	normal
1090	0	5	13	0	0	0	0	0	99	0	0	0	1	1	210	14	3	2	1	0	0	0	0	0	1	0	0	0	1	1	1	0	0	0	1	2015-12-08	1959	2010	15	1	60	1	FGS
1089	0	1	13	1	1	0	0	1	1	0	0	1	1	1	300	7	1	2	1	0	0	0	0	0	1	0	0	0	0	1	0	0	0	0	1	2015-12-08	1988	99	33	1	132	2	vessels
1086	0	2	15	1	1	0	0	0	1	1	0	0	1	1	1000	21	1	2	1	0	0	0	1	0	0	0	0	0	0	0	0	0	0	0	1	2015-12-03	1984	99	153	1	612	3	HPV 32 with acetic acid
1085	0	3	13	0	0	0	0	0	1	1	0	0	1	1	200	21	4	2	1	0	0	0	0	0	1	0	0	0	0	0	0	0	0	0	1	2005-12-04	1989	99	57	1	684	3	vessels
1084	0	3	12	1	1	0	0	0	1	1	0	0	1	1	200	9999	1	2	0	0	0	0	0	1	1	0	0	0	0	0	0	0	0	1	1	2015-12-03	1978	99	15	1	60	1	PID
1083	0	3	14	0	0	0	0	0	1	1	1	1	1	1	210	6	1	2	1	0	0	0	0	0	0	0	1	0	0	0	0	0	0	0	1	2015-12-07	1988	99	122	1	732	3	TV
1082	0	6	13	0	0	0	0	0	1	1	0	0	1	1	100	7	1	2	1	0	0	0	0	0	0	0	0	0	0	0	0	0	0	0	1	2015-12-07	1974	99	3	1	12	1	normal
1081	0	5	16	1	1	0	0	0	99	0	0	0	1	1	400	14	4	2	1	0	0	0	0	0	0	0	0	0	0	0	1	0	0	0	1	2015-12-03	1965	99	42	1	252	2	post menopausal
1080	0	4	15	1	1	1	0	1	1	1	0	0	1	1	1000	14	4	2	1	0	0	0	0	0	0	0	1	0	0	1	0	0	0	0	1	2005-12-04	1987	99	0	0	0	1	normal
1079	0	1	15	1	1	0	0	0	1	1	0	1	1	1	250	21	4	2	1	0	0	0	0	0	0	0	0	0	1	0	0	0	0	0	1	2015-12-03	1986	99	13	1	52	1	normal
1078	0	6	14	1	1	1	1	99	1	1	0	0	1	1	400	21	4	1	99	0	0	0	0	0	0	0	0	0	0	0	0	0	0	0	1	2015-12-03	1961	2012	0	0	0	1	normal
1077	0	3	15	0	1	0	1	0	99	0	0	0	1	1	150	7	2	1	0	0	0	0	0	0	1	0	0	0	0	1	1	0	0	0	1	2015-12-02	1965	99	1	1	6	1	FGS
1076	0	2	11	0	0	0	0	0	1	1	0	0	1	1	100	7	3	1	0	0	0	0	0	0	0	0	0	0	0	0	0	0	0	0	1	2015-12-02	1994	99	1	1	12	1	normal
1075	0	5	14	1	1	0	0	0	1	1	0	0	1	1	200	7	4	1	1	0	0	0	0	0	0	0	0	0	0	1	0	0	0	0	1	2015-12-01	1987	99	287	1	1148	3	vessels
1074	0	1	15	0	0	0	0	0	99	0	0	0	1	1	200	35	3	1	1	0	0	0	0	0	0	0	0	0	0	0	0	0	0	0	1	2015-12-01	1998	99	3	1	12	1	normal
1073	0	9	14	0	0	0	0	0	1	1	0	0	1	1	400	1	4	1	0	0	0	0	0	0	0	0	0	0	0	0	0	0	0	0	1	2015-12-02	1959	99	1	1	6	1	normal
1072	0	3	15	0	0	0	0	0	99	1	0	0	1	1	400	1	4	1	0	0	0	0	0	0	0	0	0	0	0	1	0	0	0	0	1	2015-12-01	1985	99	4	1	16	1	vessels
1071	0	1	16	1	1	0	0	1	0	1	1	0	1	1	200	7	3	1	1	0	0	0	0	0	0	0	0	0	0	1	0	0	0	0	1	2015-12-02	1995	99	0	0	0	1
1070	0	5	13	1	1	1	0	0	1	1	0	0	1	1	300	7	4	1	1	0	0	0	0	0	0	0	0	0	0	0	0	0	0	0	1	2015-12-02	1978	99	1	1	6	1	normal
1069	0	5	11	0	1	1	1	0	1	1	0	0	1	1	400	2	2	1	1	0	0	0	0	0	0	0	0	0	0	0	0	0	0	0	1	2015-12-01	1990	99	5	1	30	1	normal
1068	0	3	18	0	0	0	0	0	99	0	0	0	1	1	50	3	2	1	1	0	0	0	0	0	0	0	0	0	0	1	0	0	0	0	1	2015-12-01	1987	99	25	1	150	2	normal
1067	0	3	18	1	1	1	0	1	99	0	1	0	1	1	300	7	2	1	1	0	0	0	0	0	0	0	0	0	0	0	1	0	0	0	1	2015-12-01	1992	99	142	1	852	3	normal
1066	0	6	15	0	0	0	0	0	1	1	0	0	2	0	200	1	4	1	1	0	0	0	0	0	0	0	0	0	0	1	0	0	0	0	1	2015-12-01	1974	99	414	1	1656	3	normal
1065	0	4	15	0	1	1	0	1	1	1	1	0	1	1	150	28	3	1	1	0	0	0	0	0	0	0	0	0	0	1	0	0	0	0	1	2015-12-01	1991	99	49	1	294	2	vessels
1064	0	5	12	0	1	1	0	0	1	1	0	0	1	1	300	7	2	1	1	0	0	0	0	0	0	0	0	0	0	1	1	0	0	0	1	2015-12-01	1975	99	206	1	824	3	vessels
1062	0	4	14	1	1	1	0	0	99	0	1	0	1	1	100	21	2	1	0	0	0	0	0	0	1	0	0	0	0	0	0	0	0	0	1	2015-12-01	1980	99	65	1	390	2	normal
1061	0	1	12	0	0	0	0	0	99	0	0	0	1	1	100	7	3	1	1	0	0	0	0	0	0	0	0	0	0	1	0	0	0	0	1	2015-12-01	1997	99	5	1	30	1	normal
1060	0	3	14	0	0	0	0	0	99	0	0	0	1	1	300	21	4	1	0	0	0	0	0	0	0	0	0	0	0	0	0	0	0	0	1	2015-12-02	1987	99	3	1	18	1	normal
1059	0	5	18	0	1	1	0	0	1	1	0	0	1	1	50	6	4	1	1	0	0	0	0	0	0	0	0	0	0	0	0	0	0	0	1	2015-11-30	1978	99	13	1	78	1	normal
1058	0	4	17	0	0	0	0	0	99	0	0	0	2	0	400	1	2	1	1	0	0	0	0	0	0	0	0	0	0	0	1	0	0	0	1	2015-11-30	1972	2012	14	1	84	1	normal
1057	0	5	15	0	1	0	0	0	1	1	0	1	1	1	100	7	4	1	1	0	0	0	0	0	1	0	0	0	1	1	0	0	0	0	1	2015-11-30	1977	99	3	1	18	1	FGS
1056	0	5	14	1	1	0	0	0	1	1	0	0	1	1	300	2	4	1	1	0	0	0	0	1	0	0	0	0	0	0	0	0	0	0	1	2015-11-30	1996	99	6	1	72	1	normal
1055	0	0	12	1	1	0	0	0	1	1	0	0	1	1	60	4	3	1	1	0	0	0	0	0	1	0	0	0	0	0	0	0	0	0	1	2015-11-30	1995	99	30	1	180	2	vessels
1054	0	2	15	0	0	0	0	0	1	1	0	0	1	1	400	7	4	1	1	0	0	0	0	0	1	0	0	0	0	1	1	0	0	0	1	2015-11-30	1991	99	44	1	264	2	vessels
1052	0	4	99	0	0	0	0	0	1	1	0	0	1	1	1000	7	4	1	1	0	0	0	0	0	0	0	0	0	0	0	1	0	0	0	1	2015-11-30	1985	99	86	1	344	2	normal
1051	0	3	14	1	1	0	0	0	1	1	0	0	1	1	100	14	1	1	1	0	0	0	0	0	0	0	0	0	1	0	0	0	0	0	1	2015-11-30	1985	99	4	1	16	1	FGS
1049	0	10	15	1	1	1	0	0	99	0	0	0	1	1	100	7	2	1	1	0	0	0	0	1	0	0	0	0	0	0	0	0	0	0	1	2015-11-30	1974	2014	83	1	332	2	normal
1048	0	3	16	1	1	0	0	0	1	1	0	0	1	1	100	28	3	1	1	0	0	0	0	0	0	0	0	0	0	0	0	0	0	0	1	2015-12-01	1993	99	3	1	12	1	normal
1047	0	9	14	0	0	0	0	0	1	1	0	0	1	1	400	7	4	1	1	0	0	0	0	0	1	0	0	0	0	0	1	0	0	0	1	2015-11-30	1974	99	151	1	604	3	vessels
1046	0	6	14	0	0	0	0	0	1	1	0	0	1	1	600	3	4	1	1	0	0	1	0	0	0	0	0	0	0	0	0	0	0	0	1	2015-11-30	1969	2013	230	1	920	3	polyps
1045	0	4	9999	1	1	1	0	0	1	1	0	0	1	1	400	7	1	1	1	0	0	0	0	0	0	0	0	0	0	0	0	0	0	0	1	2015-11-30	1979	99	11	1	66	1	normal
1043	0	5	12	0	0	0	0	0	99	0	0	0	2	0	400	7	4	1	1	0	0	0	0	1	0	0	0	0	0	0	0	0	0	0	1	2015-11-30	1964	99	8	1	32	1	post menopausal
1042	0	6	13	1	1	1	0	0	1	1	0	0	1	1	150	7	4	1	1	0	0	0	0	0	0	0	0	0	0	0	0	0	0	0	1	2015-11-30	1978	99	2	1	12	1	normal
1041	0	6	15	1	1	0	0	0	1	1	0	0	2	0	200	6	4	1	1	0	0	0	0	0	1	0	0	0	0	1	0	0	0	0	1	2015-11-30	1974	99	50	1	200	2	vessels
1040	0	7	12	1	1	0	0	0	1	1	1	0	2	0	200	1	2	1	1	0	0	0	0	0	1	0	0	0	0	1	0	0	0	0	1	2015-11-30	1970	99	69	1	276	2	vessels
1039	0	1	14	1	1	1	0	0	0	0	0	0	1	1	400	2	3	1	0	0	0	0	0	0	0	0	0	0	0	0	0	0	0	0	1	2015-11-30	1995	99	0	0	0	1	normal
1038	0	4	17	1	1	1	0	0	1	1	0	0	1	1	50	7	2	1	1	0	0	0	0	0	0	0	0	0	0	0	0	0	0	0	1	2015-11-30	1983	99	52	1	624	3	normal
1037	0	4	14	0	1	1	0	0	99	1	0	0	2	0	150	1	2	1	1	0	0	0	0	0	1	0	0	0	0	1	0	0	0	0	1	2015-12-01	1981	99	37	1	444	3	vessels
1036	0	2	17	0	0	0	0	0	99	1	0	0	1	1	100	28	2	1	1	0	0	0	0	0	1	0	0	0	0	1	0	0	0	0	0	2015-12-01	1987	99	10	1	60	1	vessels
1033	0	3	13	0	0	0	0	0	99	0	1	0	1	1	500	21	4	1	1	0	0	0	0	0	0	0	0	0	0	0	0	0	0	0	1	2015-12-02	1980	99	50	1	300	2	tubal ligation
1032	0	2	12	1	1	0	0	0	1	1	0	0	1	1	60	21	2	1	1	0	0	0	0	0	0	0	0	0	0	0	0	0	0	0	1	2015-11-30	1979	99	50	1	300	2
1031	0	7	15	0	0	0	0	0	1	1	0	0	2	0	100	21	2	1	1	0	0	0	0	0	0	0	0	0	0	0	1	0	0	0	1	2015-12-01	1970	99	13	1	52	1	normal
1030	0	4	15	0	0	0	0	1	99	0	0	0	1	1	500	6	1	1	1	0	0	0	0	0	0	0	0	0	0	1	0	0	0	0	1	2015-12-01	1987	99	18	1	108	2	normal
1029	0	4	13	0	0	0	0	1	99	0	0	0	1	1	150	4	4	1	1	0	0	0	0	0	0	0	1	0	0	0	0	0	0	1	1	2015-12-02	1988	99	0	0	0	1	PID
1027	0	3	16	1	1	1	0	1	1	99	1	0	1	1	100	21	2	1	1	0	0	0	0	0	0	1	0	0	0	0	0	0	0	1	1	2015-12-01	1978	99	1	1	6	1	PID, HSV, sero
1026	0	5	14	1	1	0	0	0	1	1	0	0	1	1	400	1	4	1	1	0	0	0	0	0	0	0	0	0	0	0	0	0	0	0	1	2015-12-01	1978	99	13	1	78	1	normal
1025	0	4	16	1	1	0	0	99	1	1	0	0	1	1	400	7	4	1	99	0	0	0	0	0	0	0	0	0	0	1	0	0	0	0	1	2015-11-27	1980	99	63	1	756	3	normal
1024	0	2	16	1	1	0	0	99	1	1	1	0	1	1	500	21	1	1	1	0	0	0	0	1	0	0	0	0	1	1	0	0	0	0	0	2015-12-02	1953	1998	84	1	336	2	FGS, petecchiea
1023	0	4	15	0	0	0	0	99	1	1	0	0	1	1	100	7	1	1	99	0	0	0	0	0	0	0	0	0	0	0	0	0	0	0	1	2015-12-07	1983	99	94	1	564	3	normal
1022	0	1	17	1	1	0	0	0	1	1	0	0	1	1	200	4	2	1	1	0	0	0	0	1	1	0	0	0	0	1	0	0	0	0	1	2015-11-27	1972	2013	20	1	240	2	vessels
1021	0	1	16	0	0	0	0	0	1	1	0	0	1	1	500	21	3	1	0	0	0	0	0	0	0	0	0	0	0	0	0	0	0	0	1	2015-11-27	1992	99	98	1	392	2	normal
1020	0	3	15	1	1	1	1	99	99	0	1	0	1	1	1000	14	4	1	99	0	0	0	0	0	1	0	0	0	0	0	0	0	0	0	1	2015-12-02	1983	99	60	1	360	2	vessels
1019	0	3	15	1	1	1	1	99	1	1	0	0	1	1	500	7	4	1	99	0	0	0	0	0	1	0	0	0	0	0	0	0	0	0	1	2015-11-27	1991	99	352	1	1408	3	vessels
1018	0	2	13	1	1	0	1	99	1	1	1	0	1	1	300	21	4	1	99	0	0	0	0	0	1	0	0	0	0	0	0	0	0	0	0	2015-12-01	1992	99	10	1	40	1	vessels
1017	0	6	15	1	1	1	0	99	1	1	0	0	1	1	500	14	4	1	99	0	0	0	0	0	0	0	0	0	0	1	0	0	0	0	0	2015-11-30	1958	1997	13	1	78	1	vessels
1016	0	9	13	0	1	0	0	99	1	1	0	0	1	1	200	21	2	1	99	0	0	0	0	0	1	0	0	0	0	0	1	0	0	0	0	2015-11-27	1965	99	161	1	644	3	vessels
1015	0	2	12	0	0	0	0	99	99	0	1	0	1	1	200	21	2	1	99	0	0	0	0	1	1	0	0	0	0	1	0	0	0	0	1	2005-12-04	1995	99	24	1	144	2	vessels
1013	0	6	12	0	0	0	0	0	0	1	0	0	1	1	200	35	4	2	0	0	0	0	0	1	0	0	0	0	0	0	0	0	0	0	1	2015-12-03	1961	2002	18	1	72	1
1012	0	5	16	0	0	0	0	0	1	1	0	0	1	1	200	1	2	1	1	0	0	0	0	0	0	0	0	0	0	1	1	0	0	0	1	2015-11-27	1990	99	7	1	42	1	vessels
1011	0	1	15	0	0	0	0	0	99	0	0	0	2	0	600	1	2	1	1	0	0	0	0	0	0	0	0	0	0	0	0	0	0	0	1	2015-11-27	1994	99	3	1	12	1	normal
1010	0	2	15	0	0	0	0	99	1	1	0	0	1	1	2000	7	2	1	1	0	0	1	0	0	0	0	0	0	0	0	0	0	0	0	1	2015-11-27	1991	99	3	1	18	1	polyp
1009	0	1	15	0	0	0	0	0	99	0	0	0	2	0	500	9999	3	1	1	0	0	0	0	0	0	0	0	0	0	0	1	0	0	0	1	2015-11-27	1994	99	1	1	6	1	normal
1006	0	5	14	1	1	0	0	0	1	1	0	0	2	0	400	1	2	1	1	0	0	0	0	0	0	0	0	0	0	0	0	0	0	0	1	2015-11-27	1974	99	6	1	24	1	normal
1003	0	6	15	0	0	0	0	0	1	1	0	0	1	1	3000	7	4	1	0	0	0	0	0	0	0	0	0	0	0	0	0	1	0	0	1	2015-11-27	1982	99	4	1	24	1	VDS
1002	0	6	15	1	1	0	0	99	99	0	0	0	1	1	600	7	4	1	0	0	0	0	0	0	0	0	0	0	0	1	0	0	0	0	1	2015-12-03	1982	99	118	1	472	3	normal? vessels
1001	0	3	12	1	1	0	0	0	1	1	0	0	1	1	200	7	1	1	1	0	0	0	0	0	0	0	0	0	0	1	0	0	0	0	1	2015-11-27	1990	99	638	1		3	vessels

## Sheet: Codebook
Codebook
99	Not applicable/ not asked/ missing data
0	No
1	Yes
Abdominalpain
		Value	Count	Percent
Standard Attributes	Position	5
	Label	<none>
	Type	Numeric
	Format	F13
	Measurement	Ordinal
	Role	Input
Custom Attributes	orig	28
Valid Values	0		79	0.537
	1		68	0.463
DISCOMFORTDuringmensesovulation
		Value	Count	Percent
Standard Attributes	Position	6
	Label	DISCOMFORT During menses/ovulation
	Type	Numeric
	Format	F2
	Measurement	Ordinal
	Role	Input
Custom Attributes	orig	88
Valid Values	0		66	0.449
	1		81	0.551
Genitalitch
		Value	Count	Percent
Standard Attributes	Position	7
	Label	Genital itch
	Type	Numeric
	Format	F11
	Measurement	Ordinal
	Role	Input
Custom Attributes	orig	29
Valid Values	0		117	0.796
	1		30	0.204
Vaginaldisch
		Value	Count	Percent
Standard Attributes	Position	8
	Label	Abnormal vaginal discharge
	Type	Numeric
	Format	F12
	Measurement	Ordinal
	Role	Input
Custom Attributes	orig	30
Valid Values	0		137	0.932
	1		10	0.068
Bloody_disch
		Value	Count	Percent
Standard Attributes	Position	9
	Label	Bloody discharge
	Type	Numeric
	Format	F12
	Measurement	Ordinal
	Role	Input
Custom Attributes	orig	14
Valid Values	0		121	0.823
	1		14	0.095
Missing Values	99		12	0.082
Hormon_cont
		Value	Count	Percent
Standard Attributes	Position	10
	Label	<none>
	Type	Numeric
	Format	F11
	Measurement	Ordinal
	Role	Input
Custom Attributes	orig	20
Valid Values	0		4	0.027
	1		92	0.626
	99		51	0.347
Menstr_irreg
		Value	Count	Percent
Standard Attributes	Position	11
	Label	<none>
	Type	Numeric
	Format	F12
	Measurement	Ordinal
	Role	Input
Custom Attributes	orig	19
Valid Values	0		50	0.34
	1		96	0.653
Missing Values	99		1	0.007
Postcoit
		Value	Count	Percent
Standard Attributes	Position	12
	Label	<none>
	Type	Numeric
	Format	F8
	Measurement	Ordinal
	Role	Input
Custom Attributes	orig	24
Valid Values	0		123	0.837
	1		24	0.163
Child_far
		Value	Count	Percent
Standard Attributes	Position	13
	Label	<none>
	Type	Numeric
	Format	F9
	Measurement	Ordinal
	Role	Input
Custom Attributes	orig	17
Valid Values	0	Childhood here	130	0.884
	1	Childhood far away	17	0.116
MAINWATERSOURCE
		Value	Count	Percent
Standard Attributes	Position	14
	Label	MAIN WATER SOURCE
	Type	Numeric
	Format	F2
	Measurement	Ordinal
	Role	Input
Custom Attributes	orig	77
Valid Values	1	Lake Victoria	135	0.918
	2	River	11	0.075
	3	Borehole	1	0.007
CONTACTWITHVICTORIA
		Value	Count	Percent
Standard Attributes	Position	15
	Label	CONTACT WITH VICTORIA
	Type	Numeric
	Format	F2
	Measurement	Ordinal
	Role	Input
Custom Attributes	orig	76
Valid Values	0		11	0.075
	1		136	0.925
MAIN_income
		Value	Count	Percent
Standard Attributes	Position	18
	Label	<none>
	Type	Numeric
	Format	F11
	Measurement	Ordinal
	Role	Input
Custom Attributes	orig	5
Valid Values	1	Fishing trade	38	0.259
	2	Farming	30	0.204
	3	Housewife	21	0.143
	4	Other	58	0.395
Subcounty
		Value	Count	Percent
Standard Attributes	Position	19
	Label	Sub-county
	Type	Numeric
	Format	F5
	Measurement	Ordinal
	Role	Input
Custom Attributes	orig	69
Valid Values	1	Kisumu	65	0.442
	2	Rachuonyo	82	0.558
Riv
		Value	Count	Percent
Standard Attributes	Position	20
	Label	River data discrepancy?
	Type	Numeric
	Format	F3
	Measurement	Ordinal
	Role	Input
Custom Attributes	orig	38
Valid Values	0		29	0.197
	1		109	0.741
	99		9	0.061
Myoma
		Value	Count	Percent
Standard Attributes	Position	21
	Label	<none>
	Type	Numeric
	Format	F5
	Measurement	Ordinal
	Role	Input
Custom Attributes	orig	61
Valid Values	0		144	0.98
	1		3	0.02
candida
		Value	Count	Percent
Standard Attributes	Position	22
	Label	<none>
	Type	Numeric
	Format	F7
	Measurement	Ordinal
	Role	Input
Custom Attributes	orig	45
Valid Values	0		146	0.993
	1		1	0.007
polyp
		Value	Count	Percent
Standard Attributes	Position	23
	Label	<none>
	Type	Numeric
	Format	F5
	Measurement	Ordinal
	Role	Input
Custom Attributes	orig	56
Valid Values	0		144	0.98
	1		3	0.02
warts
		Value	Count	Percent
Standard Attributes	Position	24
	Label	<none>
	Type	Numeric
	Format	F5
	Measurement	Ordinal
	Role	Input
Custom Attributes	orig	57
Valid Values	0		144	0.98
	1		3	0.02
Petechieae
		Value	Count	Percent
Standard Attributes	Position	25
	Label	<none>
	Type	Numeric
	Format	F10
	Measurement	Ordinal
	Role	Input
Custom Attributes	orig	52
Valid Values	0		123	0.837
	1		23	0.156
	99		1	0.007
Dilated
		Value	Count	Percent
Standard Attributes	Position	26
	Label	<none>
	Type	Numeric
	Format	F7
	Measurement	Ordinal
	Role	Input
Custom Attributes	orig	47
Valid Values	0		119	0.81
	1		27	0.184
	99		1	0.007
hsv
		Value	Count	Percent
Standard Attributes	Position	27
	Label	<none>
	Type	Numeric
	Format	F3
	Measurement	Ordinal
	Role	Input
Custom Attributes	orig	59
Valid Values	0		146	0.993
	1		1	0.007
TVclass
		Value	Count	Percent
Standard Attributes	Position	28
	Label	<none>
	Type	Numeric
	Format	F7
	Measurement	Ordinal
	Role	Input
Custom Attributes	orig	55
Valid Values	0		139	0.946
	1		8	0.054
GSP
		Value	Count	Percent
Standard Attributes	Position	29
	Label	<none>
	Type	Numeric
	Format	F3
	Measurement	Ordinal
	Role	Input
Custom Attributes	orig	49
Valid Values	0		146	0.993
	99		1	0.007
HSYP
		Value	Count	Percent
Standard Attributes	Position	30
	Label	Homogenous yellow patches
	Type	Numeric
	Format	F4
	Measurement	Ordinal
	Role	Input
Custom Attributes	orig	48
Valid Values	0		134	0.912
	1		12	0.082
Missing Values	99		1	0.007
ABV
		Value	Count	Percent
Standard Attributes	Position	31
	Label	Abnormal blood vessels
	Type	Numeric
	Format	F3
	Measurement	Ordinal
	Role	Input
Custom Attributes	orig	50
Valid Values	0		94	0.639
	1		52	0.354
Missing Values	99		1	0.007
CB
		Value	Count	Percent
Standard Attributes	Position	32
	Label	<none>
	Type	Numeric
	Format	F2
	Measurement	Ordinal
	Role	Input
Custom Attributes	orig	51
Valid Values	0		116	0.789
	1		30	0.204
	99		1	0.007
VDS
		Value	Count	Percent
Standard Attributes	Position	33
	Label	<none>
	Type	Numeric
	Format	F3
	Measurement	Ordinal
	Role	Input
Custom Attributes	orig	54
Valid Values	0		145	0.986
	1		2	0.014
GUD
		Value	Count	Percent
Standard Attributes	Position	34
	Label	<none>
	Type	Numeric
	Format	F3
	Measurement	Ordinal
	Role	Input
Custom Attributes	orig	53
Valid Values	0		144	0.98
	1		2	0.014
	99		1	0.007
PID
		Value	Count	Percent
Standard Attributes	Position	35
	Label	<none>
	Type	Numeric
	Format	F3
	Measurement	Ordinal
	Role	Input
Custom Attributes	orig	46
Valid Values	0		138	0.939
	1		9	0.061
Pap
		Value	Count	Percent
Standard Attributes	Position	37
	Label	<none>
	Type	Numeric
	Format	F3
	Measurement	Ordinal
	Role	Input
Custom Attributes	orig	58
Valid Values	0		7	0.048
	1		140	0.952
Mansoni_cate
		Value	Count	Percent
Standard Attributes	Position	44
	Label	Schistosoma mansoni
	Type	Numeric
	Format	F8
	Measurement	Ordinal
	Role	Input
Valid Values	1	Light infection	68	0.463
	2	Moderate	54	0.367
	3	Heavy	24	0.163
Missing Values	System		1	0.007
